# Supplementary material for: Strengths use as a secret of happiness: Another dimension of visually impaired individuals' psychological state
Source: PLoS One. 2018 Feb 1;13(2):e0192323. doi: 10.1371/journal.pone.0192323 (PMC5794170; doi:10.1371/journal.pone.0192323)
Supplement: S1 Dataset — (XLSX) [file pone.0192323.s004.xlsx]

## Sheet: SUS_SHS_20171012
S1 Dataset. The raw data of the subjects.
ID	SUS	SHS	SPANE-P	SPANE-N	SPANE-B	Sex	Age	BCVA	WCVA	Disability Grades	History of VI	Years of VI	Education	Employment	Systemic disease	Annual income	Independet living	Support for daily life
JVDCB-001	64	7	30	6	24	1	49	3.30103	3.30103	1	2	20	2	1			2	2
JVDCB-002	43	2.5	8	24	-16	2	47	2	2	2	2	15	1	2	0	1	2	2
JVDCB-003	60	5.5	25	12	13	1	49	3	3	1	2	1	2	2	0		2	2
JVDCB-004	35	1.25	12	28	-16	1	21	1.30103	2.69897	2	1	15	1	2	0	1	2	2
JVDCB-005	44	5	16	17	-1	1	50	0.69897	3.30103	4	2	2.5	2	3	0	2	2	2
JVDCB-006	37	3.5	16	17	-1	1	43	0.221849	1	2	2	5	2	1	0	1	2	2
JVDCB-007	68	5	29	8	21	1	44	1.1549	1.52288	5	2	8	2	2	0	1	1	1
JVDCB-008	44	4	11	13	-2	1	28	0.09691	0	2	2	8	2	2	0	1	1	2
JVDCB-009	54	5.5	22	17	5	2	46	2.69897	3.30103	1	2	25	2	2	0	1	1	1
JVDCB-010	28	2.75	13	27	-14	2	24	3	3	1	1	24	2	2	0	1	2	1
JVDCB-011	31	2.75	10	26	-16	1	37	3	3.30103	1	2	3	2	2	0	1	1	2
JVDCB-012	55	5	28	16	12	2	34	3.30103	3.30103	1	1	34	2	2	0	1	2	1
JVDCB-013	55	5.25	19	17	2	1	48	1.69897	2	2	2	20	1	2	0	2	2	1
JVDCB-014	37	4.25	24	20	4	2	27	3	3	1	1	27	2	1	0	1	2	1
JVDCB-015	54	4.25	22	15	7	2	23	3	3	1	1	23	1	2	0	1	2	1
JVDCB-016	37	2.75	14	25	-11	2	59	2	2	1	2	3	2	2	1	2	2	1
JVDCB-017	32	4.75	16	6	10	1	68	1.69897	1.69897	2	2	35	2	2	0	2	2	2
JVDCB-018	40	2.75	15	22	-7	1	55	1.52288	1.69897	2	2	1.5	2	3	1	3	2	1
JVDCB-019	55	5.75	25	8	17	1	34	3	3.30103	1	2	18	1	2	0	1	2	2
JVDCB-020	68	6.5	23	22	1	1	65	3.30103	3.30103	1	2	15	2	1	1	2	2	1
JVDCB-021	57	6	19	28	-9	1	23	1.1549	2	3	1	23	2	2	0	1	2	2
JVDCB-022	47	5	24	12	12	2	50	3	3	1	2	4	1	3	0	1	2	1
JVDCB-023	48	5	26	16	10	1	43	2	3.30103	1	1	40	2	3	1	1	2	1
JVDCB-024	51	4	20	14	6	1	33	1	1	5	2	10	1	2	0	1	2	2
JVDCB-025	49	4.25	16	25	-9	2	53	1	1.04576	5	2	37	2	2	1	1	2	2
JVDCB-026	51	4.25	19	13	6	1	42	2	3	2	1	35	2	3	0	1	1	2
JVDCB-027	60	5.5	24	19	5	1	34	3.30103	3.30103	1	1	31	2	1	0	3	1	1
JVDCB-028	47	3.5	16	19	-3	2	44	2.39794	3.30103	1	1	44	1	2	0	1	2	1
JVDCB-029	66	6	23	14	9	2	59	3.30103	3.30103	1	2	19	2	1	1	1	2	1
JVDCB-030	49	4.25	19	19	0	2	51	1.1549	1.1549	2	1	49	2	1	1	1	2	1
JVDCB-031	38	4	21	17	4	2	45	2.69897	2.69897	2	2	18	2	1	0	1	1	1
JVDCB-032	65	5.75	25	9	16	1	67	1.52288	3.30103	2	2	16	1	1	1	2	2	1
JVDCB-033	43	6	19	11	8	1	54	0.09691	1.39794	2	2	2	2	2	0	1	2	1
JVDCB-034	48	4	19	13	6	1	57	2	3.30103	2	2	3	2	2	0	1	2	1
JVDCB-035	59	5	29	19	10	2	27	3.30103	3.30103	1	1	24	2	1	0	1	2	1
JVDCB-036	44	5	19	11	8	1	50	3.30103	3.30103	1	2	5	1	2	0	1	1	1
JVDCB-037	55	3.75	18	19	-1	1	43	1	1.52288	2	2	17	1	2	0	1	2	2
JVDCB-038	51	3.75	19	13	6	1	55	2	2	1	2	16	1	1	0	4	2	1
JVDCB-039	59	5.75	20	22	-2	2	53	3	3	2	2	45	2	1	0	4	1	2
JVDCB-040	35	4.75	17	21	-4	2	45	1.22185	2.69897	2	2	13	2	1	0	2	2	1
JVDCB-041	47	3.5	22	15	7	1	32	3.30103	3.30103	1	1	20	1	3	0	1	1	2
JVDCB-042	47	5.25	19	16	3	2	21	1.52288	3.30103	2	1	21	2	1	0	1	2	2
JVDCB-043	49	4.75	20	18	2	1	48	3	3	1	2	18	2	3	1	1	1	1
JVDCB-044	31	4.75	24	15	9	1	62	2	2	1	2	37	2	2	0	3	2	1
